# Supplementary material for: Mapping cumulative pressures on the grazing lands of northern Fennoscandia
Source: Sci Rep. 2022 Sep 30;12:16044. doi: 10.1038/s41598-022-20095-w (PMC9525264; doi:10.1038/s41598-022-20095-w)
Supplement: Supplementary file 2 — Supplementary Information 2. [file 41598_2022_20095_MOESM2_ESM.zip]

Archive with 2 entries (2 files):
- Suppl_Data_S2.RData
- SupplementarySourceCode_S2.R
