# Supplementary material for: Mapping cumulative pressures on the grazing lands of northern Fennoscandia
Source: Sci Rep. 2022 Sep 30;12:16044. doi: 10.1038/s41598-022-20095-w (PMC9525264; doi:10.1038/s41598-022-20095-w)
Supplement: Supplementary file 2 — Supplementary Information 2. [file 41598_2022_20095_MOESM2_ESM.zip › SupplementarySourceCode_S2.R]

### This script describes the data compilation performed on R for the study
### entitled "Mapping cumulative pressures on the grazing lands of northern Fennoscandia"

# The data used for this script can be imported all at once from "Suppl_Data.RData", with the command load("C:/.../Suppl_Data_S2.RData")
# That will be made available with the registered DOI on a public repository, upon publication of the article

# Please note that the land-use datasets provided with this article remain a snapshot of the respective activities
# And these datasets may have changed since they were compiled for this study. 
# The latest updates of these datasets can be found under the links given in the Supplementary Material Table S1

# Main packages import ----------------------------------------------------------
library(raster)
library(rgdal)
library(gdalUtils)
library(mapview)
# Note that there are some other packages imported in the different sections

# 1) Outdoor tourism accommodations ----------------------------------------

# The dataset from Finland came from https://www.utinaturen.fi/stugor/lappland
# Metadata INFO: From this platform, different types of accommodation locations were collected (see https://www.utinaturen.fi/stugor),
# For which we excluded the shelters called "raststugor" meant for daily visit and not overnight stay

# The dataset from Sweden came from https://book.stfturist.se/en/accommodation?filter=c=22409
# Metadata INFO: From this platform, we only collected accommodation locations that required booking (these can be e.g. mountain cabin, mountain station, lodge, hostel)
# So no shelter or emergency cabins were included

# The dataset from Norway came from https://ut.no/utforsker/norge/hytter
# Metadata INFO: From this platform, several types of accommodation locations were collected (see above link for more details)
# For which we excluded the daily shelters ("Dagshytte") that are not for overnight stay and the emergency shelters ("N�dbu")

# Take away the duplicates:
# Some accommodations could be present in both the Norwegian dataset and the Swedish dataset
# Example of Storliens Fj�llg�rd Hostel 
# STF: https://book.stfturist.se/en/accommodation/a417916/stf-storliens-fj%c3%a4llg%c3%a5rd/details?page=13&filter=c%3D22409
# DNT: https://www.ut.no/hytte/3.1741/

# But there are also accommodations with the same name that are not duplicates (different types of accommodation)
# Example of H�vringen, Fjellstue (https://www.ut.no/hytte/3.2179/) and H�vringen, H�gfjellshotell (https://www.ut.no/hytte/3.2180/)

# This was therefore manually checked on Excel, where all the duplicates were excluded

# Another manual check was done regarding the bed capacity of some accommodations that would not be stated directly on the parsed webpage, but on another webpage
# Example of STF Vistas mountain cabin: 
# This webpage does not state the number https://book.stfturist.se/en/accommodation/a428860/stf-vistas-mountain-cabin/details?page=15&filter=c%3D22409
# But this webpage does: https://www.svenskaturistforeningen.se/boende/stf-vistas-fjallstuga/

# Once all the duplicates were taken away and the bed capacity completed
# Load the tourism data, along with the other datasets, with the command load("C:/.../Suppl_Data_S2.RData")

# Turn the data into a Spatial Points Dataframe and inspect the attribute table
coordinates(Tourism)<- ~ Xcoord + Ycoord
View(Tourism@data)

# Assign the CRS for EPSG:3035 - ETRS89 / LAEA Europe - Projected
proj4string(Tourism)=CRS("+init=EPSG:3035")
proj4string(Tourism)
mapview(map.types = "OpenStreetMap", Tourism)

# Save the dataset as a shapefile if needed
# writeOGR(Tourism, dsn = getwd(), layer = "Tourism", driver="ESRI Shapefile")

# Import the EUROSTATS GRID if needed
GRID<-readOGR(".", "GRID", use_iconv=TRUE, encoding="UTF-8")
proj4string(GRID)

# Plot the GRID and tourism accommodations on the same map
mapview(map.types = "OpenStreetMap", Tourism, viewer.suppress=FALSE)+
  mapview(GRID)

# Spatial join between Tourism and GRID
require(spatialEco)
require(sp)
pts.poly <- point.in.poly(Tourism, GRID)
head(pts.poly@data)
summary(pts.poly)
str(pts.poly@data)

# Compute the sum of outdoor tourism accommodations in each GRIDCELL
Intersect_Tourism_GRID<-as.data.frame(tapply(pts.poly@data$ID, pts.poly@data$CELLCODE, FUN=length))
Intersect_Tourism_GRID$CELLCODE <- rownames(Intersect_Tourism_GRID)

# Compute the sum of bed capacity in each GRIDCELL
Intersect_Tourism_GRID2<-as.data.frame(tapply(pts.poly@data$Bed_Capacity, pts.poly@data$CELLCODE, FUN=sum))
Intersect_Tourism_GRID2$CELLCODE <- rownames(Intersect_Tourism_GRID2)

# Combine and clean these tables
Intersect<-cbind(Intersect_Tourism_GRID,Intersect_Tourism_GRID2)
names(Intersect)
Intersect<-subset(Intersect,select=c('tapply(pts.poly@data$ID, pts.poly@data$CELLCODE, FUN = length)','tapply(pts.poly@data$Bed_Capacity, pts.poly@data$CELLCODE, FUN = sum)','CELLCODE'))
library(data.table)
setnames(Intersect, old = c('tapply(pts.poly@data$ID, pts.poly@data$CELLCODE, FUN = length)','tapply(pts.poly@data$Bed_Capacity, pts.poly@data$CELLCODE, FUN = sum)','CELLCODE')
         ,new = c('TourismCnt','BedCap','CELLCODE'))

View(Intersect)
rm(pts.poly,Intersect_Tourism_GRID,Intersect_Tourism_GRID2)

# Combine the Intersect table with the GRID attribute table
GRID_frame<-as.data.frame(GRID@data)
Intersect_Tourism_GRID <- Intersect[match(GRID_frame$CELLCODE, Intersect$CELLCODE),]
Intersect_Tourism_GRID$CELLCODE2<-GRID_frame$CELLCODE
View(Intersect_Tourism_GRID)
Intersect_Tourism_GRID[is.na(Intersect_Tourism_GRID)] <- 0

# Add the previous information into the GRID attribute table
GRID@data$CntTourism<-Intersect_Tourism_GRID$TourismCnt
GRID@data$BedCap<-Intersect_Tourism_GRID$BedCap
GRID@data$CELLCODE2<-Intersect_Tourism_GRID$CELLCODE2
View(GRID@data)

# Check if the order of the joint data matches the order of the GRIDCELLS in the attribute table
GRID@data$Check<-ifelse(GRID@data$CELLCODE==GRID@data$CELLCODE2,"Ok","X")
summary(as.factor(GRID@data$Check))

# The check is fine, remove the extra-columns
names(GRID@data)
GRID@data<-GRID@data[,-c(12,13)]

# Save the updated GRID
names(GRID@data)
proj4string(GRID)
writeOGR(GRID, dsn = getwd(), layer = "Updated_GRID", driver="ESRI Shapefile",overwrite_layer = TRUE)
rm(list=setdiff(ls(), c("GRID","Tourism")))


# 2) Private cabins -------------------------------------------------------

# The dataset from Finland came from the National Land Survey of Finland, https://www.maanmittauslaitos.fi/en/maps-and-spatial-data/expert-users/topographic-data-and-how-acquire-it
# Metadata INFO: This dataset is made of the locations of all buildings of Finland, coming from the GeoPackage "Topographic map", with the focus only on "rakennus" (=buildings)
# To get a consistent level of spatial detail, a centroid for each building was created on Qgis
# We then selected only the buildings with the attribute field  "kohdeluokk"  =  42230  OR  "kohdeluokk"  =  42231  OR  "kohdeluokk"  =  42232  (and the rest was excluded)
# These codes mean : 42230 = Lomarakennus, ? krs ; 42231 = Lomarakennus, 1-2 krs ; 42232 = Lomarakennus, 3-n krs
# Metadata behind the code: https://www.maanmittauslaitos.fi/sites/maanmittauslaitos.fi/files/attachments/2018/03/Maastotietokohteet_0.pdf

# The dataset from Sweden came from the Swedish Land survey Lantm�teriet https://zeus.slu.se/get/
# Metadata INFO: This dataset is made of the locations of all buildings of Sweden, called Fastighetskartan bebyggelse 2020 (shp)
# To get a consistent level of spatial detail, a centroid for each building was created on Qgis
# We only selected the buildings with the attribute field "�ndam�l" = "Bostad; Ospecificerad" (and the rest was excluded)

# The dataset from Norway came from the Norwegian Mapping Authority Kartverket https://register.geonorge.no/register/versjoner/produktspesifikasjoner/kartverket/matrikkelen-bygningspunkt
# Metadata INFO: This dataset is made of the centroids of all buildings of Norway
# We then selected only the buildings with the attribute field  "bygningstyp"  =  161  OR  "bygningstyp"  =  162  OR  "bygningstyp"  =  163   (and the rest was excluded)
# These codes mean : 161 = Fritidsbygg (hytter, sommerhus og lignende) ; 162 = hel�rsbolig utenom v�ningshus som benyttes som fritidsbolig ; 163 = v�ningshus som benyttes som fritidsbolig
# Metadata behind the code: http://skjema.geonorge.no/SOSI/produktspesifikasjon/Matrikkelen-Bygningspunkt/20180501/matrikkelenBygningspunkt.xsd

# Once the number of cabin dataset was cleaned and the three national dataset merged into one on QGIS
# Turn the data into a Spatial Points Dataframe and inspect the attribute table
coordinates(Cabins)<- ~ xcoord + ycoord
View(Cabins@data)

# Assign the CRS for EPSG:3035 - ETRS89 / LAEA Europe - Projected
proj4string(Cabins)=CRS("+init=EPSG:3035")
proj4string(Cabins)
mapview(map.types = "OpenStreetMap", Cabins)

# Save the dataset as a shapefile if needed
# writeOGR(Cabins, dsn = getwd(), layer = "Tourism", driver="ESRI Shapefile")

# Import the EUROSTATS GRID, if not done already
GRID<-readOGR(".", "GRID", use_iconv=TRUE, encoding="UTF-8")
proj4string(GRID)
View(GRID@data)

# Plot the GRID and the cabins on the same map - Careful with this command, it is a bit slow
mapview(map.types = "OpenStreetMap", Cabins, viewer.suppress=FALSE)+
  mapview(GRID)

# Spatial join between the cabins and GRID
require(spatialEco)
require(sp)
pts.poly <- point.in.poly(Cabins, GRID)
head(pts.poly@data)
summary(pts.poly)
str(pts.poly@data)

# Compute the sum of cabins in each GRIDCELL
Intersect_Cabins_GRID<-as.data.frame(tapply(pts.poly@data$ID, pts.poly@data$CELLCOD, FUN=length))
Intersect_Cabins_GRID$CELLCODE <- rownames(Intersect_Cabins_GRID)
names(Intersect_Cabins_GRID)

# Clean these tables
library(data.table)
setnames(Intersect_Cabins_GRID, old = c('tapply(pts.poly@data$ID, pts.poly@data$CELLCOD, FUN = length)','CELLCODE')
         ,new = c('CabinCnt','CELLCODE'))
View(Intersect_Cabins_GRID)
rm(pts.poly)

# Combine the Intersect table with the GRID attribute table
GRID_frame<-as.data.frame(GRID@data)
Intersect_Cabins_GRID<- Intersect_Cabins_GRID[match(GRID_frame$CELLCODE, Intersect_Cabins_GRID$CELLCODE),]
Intersect_Cabins_GRID$CELLCODE2<-GRID_frame$CELLCODE
View(Intersect_Cabins_GRID)
Intersect_Cabins_GRID[is.na(Intersect_Cabins_GRID)] <- 0

# Add the previous information into the GRID attribute table
GRID@data$CntCabin<-Intersect_Cabins_GRID$CabinCnt
GRID@data$CELLCODE2<-Intersect_Cabins_GRID$CELLCODE2
View(GRID@data)

# Check if the order of the joint data matches the order of the GRIDCELLS in the attribute table
GRID@data$Check<-ifelse(GRID@data$CELLCODE==GRID@data$CELLCODE2,"Ok","X")
summary(as.factor(GRID@data$Check))

# The check is fine, remove the extra-columns
names(GRID@data)
GRID@data<-GRID@data[,-c(13,14)]

# Save the updated GRID
names(GRID@data)
proj4string(GRID)
writeOGR(GRID, dsn = getwd(), layer = "Updated_GRID", driver="ESRI Shapefile",overwrite_layer = TRUE)
rm(list=setdiff(ls(), c("GRID","Tourism","Cabins")))


# 3) Road and railway network ---------------------------------------------

# To not overload R by importing very large spatial lines data frames
# The selection of the main roads in use (European roads, National roads, county roads and local roads) and railways in use
# And exclusion ofthe private roads and forestry roads was done on QGIS
# Subsetting the national datasets to our study area and intersecting the line datasets with the GRID was also done on QGIS

# The road and railway dataset from Finland came from https://julkinen.liikennevirasto.fi/oskari/
# Metadata INFO about roads: On Qgis, we selected only the main roads in use with the attribute field "TOIML" 
# where 1 = European roads, 2 = national roads, 3 = county roads and 4 = county local roads (and the rest is excluded)
# Metadata INFO about rail: On Qgis, we selected only the railway in use with the attribute field "TILA"
# where 1 = passenger and freight, while 2 and 3 are excluded (unused and in project respectively)

# The road and railway dataset from Sweden came from https://lastkajen.trafikverket.se/
# Metadata INFO about roads: On Qgis, we selected only the main roads in use with the attribute field "KATEGORI" 
# where 1 = European roads, 2 = national roads, 3 = county roads and 4 = county local roads (and the rest is excluded)
# Metadata INFO about rail: On Qgis, we selected only the railway in use with the attribute field "INDOD_ESKR"
# All the lines working are given by the Departure-Arrival city names, except from "Ing�r ej i bandelsindelning" that was excluded

# The road dataset from Norway is from https://www.vegvesen.no/vegkart/vegkart/#kartlag:geodata/hva:(~(id:777,filter:(~),farge:'0_0))/@600000,7225000,3
# The railway dataset from Norway is from https://kartkatalog.geonorge.no/metadata/uuid/c3da3591-cded-4584-a4b1-bc61b7d1f4f2
# Metadata INFO about roads: On Qgis, we selected only the main roads in use with the attribute field "Vegkategori" 
# where 5492 = European roads, 5493 = national roads, 5494 = county local roads (and the rest is excluded)
# Metadata INFO about rail: On Qgis, we selected only the railway in use with the attribute field "banestatus"
# where the lines given by "I" = in use ("I drift") were included and the rest excluded

# Once all the roads and railways were clipped for our AOI and intersected to the GRID
# Inspect the shapefile
proj4string(RoadRail)
View(RoadRail@data)
mapview(map.types = "OpenStreetMap", RoadRail) # This command is bit long to run

# Import the EUROSTATS GRID, if not done already
GRID<-readOGR(".", "GRID", use_iconv=TRUE, encoding="UTF-8")
proj4string(GRID)

# Compute the length of all the main roads and railways intersected by the GRIDCELLS
library(rgeos)
RoadRail$Length_m<-gLength(RoadRail,byid = TRUE) #length in meter
View(RoadRail@data)

# Sum the total length of roads and railways per GRIDCELL (in meters)
RoadRail_frame<-data.frame(RoadRail)
RoadRail_perGRID <- aggregate(RoadRail_frame[, 'Length_m', drop=FALSE], RoadRail_frame[, 'CELLCODE', drop=FALSE], sum)

# Merge this table with a GRID table of the right length
frame_GRID<-data.frame(GRID)
frame_GRID$Length_m<-rep(0,5677)
names(frame_GRID)
frame_GRID<-subset(frame_GRID,select=c('CELLCODE','Length_m'))
RoadRail_density<-rbind(frame_GRID,RoadRail_perGRID)
RoadRail_density <-aggregate(Length_m ~ CELLCODE, data = RoadRail_density, FUN = sum)

# Conversion from meter to kilometer, so that the unit will be km/100km2 (or km per GRIDCELL)
RoadRail_density$Road_d <- RoadRail_density$Length_m/1000

# Save this table, if needed
write.table(RoadRail_density, "RoadRail_density_per_GRIDCELL.txt", sep="\t")

# Combine the Intersect table with the GRID attribute table
RoadRail_density <- RoadRail_density[match(GRID$CELLCODE, RoadRail_density$CELLCODE),]
View(RoadRail_density)
View(GRID@data)

# Add the previous information into the GRID attribute table
names(RoadRail_density)
GRID@data$RoadRail_d<-RoadRail_density$Road_d
GRID@data$CELLCODE2<-RoadRail_density$CELLCODE
View(GRID@data)

# Check if the order of the joint data matches the order of the GRIDCELLS in the attribute table
GRID@data$Check<-ifelse(GRID@data$CELLCODE==GRID@data$CELLCODE2,"Ok","X")
summary(as.factor(GRID@data$Check))

# The check is fine, remove the extra-columns
names(GRID@data)
GRID@data<-GRID@data[,-c(14,15)]

# Save the updated GRID
names(GRID@data)
proj4string(GRID)
writeOGR(GRID, dsn = getwd(), layer = "Updated_GRID", driver="ESRI Shapefile",overwrite_layer = TRUE)
rm(list=setdiff(ls(), c("GRID","Tourism","Cabins","RoadRail")))

# 4) Land-based industrial facilities -------------------------------------

# The dataset from Finland came from http://www.stat.fi/org/avoindata/paikkatietoaineistot.html
# Metadata INFO: We selected all industries in use in 2016 (most recent year stated, "til_vuosi"="2016")

# The dataset from Sweden came from https://ext-geodatakatalog.lansstyrelsen.se/GeodataKatalogen/
# Metadata INFO: On Qgis, we selected only the industrial activities with the attribute field "Status" = "Drift" (and the rest was excluded)

# The dataset from Norway came from https://kartkatalog.miljodirektoratet.no/Dataset/Details/60
# Metadata INFO: On Qgis, we selected only the industrial activities with the attribute field "Driftsstatus" = "Aktiv" (and the rest was excluded)

# We also looked for additional data on mining from the Fennoscandian Mineral Deposits: https://hakku.gtk.fi/en/locations/search?location_id=109
# Metadata INFO: On Qgis, we only selected the active mines with the attribute field "STATUS" = "Active mine" (and the rest was excluded)

# Take away the duplicates:
# The Fennoscandian Mine dataset is not described in the same way than the national industries datasets
# So looking for duplicates by name was not possible
# In Qgis, a buffer was used, of 5km around each mine from the Fennoscandian mineral deposit and then checked which industry was nearby
# The potential duplicates were therefore manually checked in Qgis and Excel to see if these points were referring to the same activity
# Once a pair of duplicate was found, one of them was excluded,  based on the accuracy of the GPS location or the level of detail this point could contain
# After checking 59 mines from the Fennoscandian deposit database, 31 were kept for which no duplicates were found

# Once all the duplicates were taken away
# Inspect the shapefile
proj4string(Industries)
View(Industries@data)

# Import the EUROSTATS GRID, if not done already
GRID<-readOGR(".", "GRID", use_iconv=TRUE, encoding="UTF-8")
proj4string(GRID)

# Plot the GRID and the land-based industrial facilities on the same map
mapview(map.types = "OpenStreetMap", Industries, viewer.suppress=FALSE)+
  mapview(GRID)

# Spatial join between Industries and GRID
require(spatialEco)
require(sp)
pts.poly <- point.in.poly(Industries, GRID)
head(pts.poly@data)
summary(pts.poly)
str(pts.poly@data)

# Compute the sum of land-based industrial facilities in each GRIDCELL
Intersect<-as.data.frame(tapply(pts.poly@data$ID, pts.poly@data$CELLCODE, FUN=length))
Intersect$CELLCODE <- rownames(Intersect)

# Clean this table
names(Intersect)
library(data.table)
setnames(Intersect, old = c('tapply(pts.poly@data$ID, pts.poly@data$CELLCODE, FUN = length)','CELLCODE')
         ,new = c('IndustrCNT','CELLCODE'))

View(Intersect)
rm(pts.poly)

# Combine the Intersect table with the GRID attribute table
GRID_frame<-as.data.frame(GRID@data)
Intersect_Industries_GRID <- Intersect[match(GRID_frame$CELLCODE, Intersect$CELLCODE),]
Intersect_Industries_GRID$CELLCODE2<-GRID_frame$CELLCODE
View(Intersect_Industries_GRID)
Intersect_Industries_GRID[is.na(Intersect_Industries_GRID)] <- 0

# Add a column about presence/absence of industries
Intersect_Industries_GRID$PresIndust<-ifelse(Intersect_Industries_GRID$IndustrCNT=="0","Absence","Presence")
Intersect_Industries_GRID$PresIndust<-as.factor(Intersect_Industries_GRID$PresIndust)

# Add the previous information into the GRID attribute table
GRID@data$CntIndust<-Intersect_Industries_GRID$IndustrCNT
GRID@data$PresIndust<-Intersect_Industries_GRID$PresIndust
GRID@data$CELLCODE2<-Intersect_Industries_GRID$CELLCODE2
View(GRID@data)

# Check if the order of the joint data matches the order of the GRIDCELLS in the attribute table
GRID@data$Check<-ifelse(GRID@data$CELLCODE==GRID@data$CELLCODE2,"Ok","X")
summary(as.factor(GRID@data$Check))

# The check is fine, remove the extra-columns
names(GRID@data)
GRID@data<-GRID@data[,-c(16,17)]

# Save the updated GRID
names(GRID@data)
proj4string(GRID)
writeOGR(GRID, dsn = getwd(), layer = "Updated_GRID", driver="ESRI Shapefile",overwrite_layer = TRUE)
rm(list=setdiff(ls(), c("GRID","Tourism","Cabins","RoadRail","Industries")))

# 5) Land-based wind energy -----------------------------------------------

# The dataset from Finland came from https://www.ethawind.com/suomen-tuulivoimapuistot/
# Metadata INFO: This dataset is made of the locations of wind farms. 
# On Qgis, we selected only the wind farms with the attribute field "Status" = "Fully permitted" or "In Production" or "Under Construction" (and the rest was excluded)

# The dataset from Sweden came from https://vbk.lansstyrelsen.se/sv
# Metadata INFO: This dataset is made of the locations of wind turbines. 
# To get a consistent level of spatial detail, a centroid of each wind farm ID was created on Qgis, to get an estimate of the locations of windfarms instead
# We only selected the wind farms with the attribute field "Status" = "Beviljat" or "Uppf�rt" (and the rest was excluded)

# The dataset from Norway came from http://nedlasting.nve.no/gis/
# Metadata INFO: Two datasets were available, the wind turbines and the wind farms.
# We used the wind farm dataset, in order to match the spatial level of detail from Finland. But the wind turbine dataset was also used to complete partly the wind farm dataset (missing wind turbine number)

# We only selected the wind farms with the attribute field "SAKSKATEGORI" = "2" = Concession granted (and the rest was excluded)
# Therefore Wind farms that were granted construction before March 2019 were included, and that is why we also included wind farms in project (but not yet built) in the Finnish and Swedish datasets
# in order to keep a consistent level of detail between the three countries
# See more info on: https://register.geonorge.no/data/documents/Tegneregler_vindkraftverk_v6_presentasjonsregler-vindkraft-20190410_.pdf

# The number of wind turbines was missing for some wind farms, so this was completed manually by looking for them on the Internet.
# Among these missing info, all except Andmyran vindkraftwerk (https://www.regjeringen.no/no/aktuelt/andmyran-vindkraftverk-far-ikke-utsatt-frist/id2694718/) had the consession granted and some of which were built
# Andmyran vindkraftwerk was excluded for still having an on-going discussion about the concession (although it was attributed "2" in "SAKSKATEGORI)

# Once the number of wind turbines dataset was completed and the three national datasets merged in one
# Inspect the shapefile
proj4string(WindFarms)
View(WindFarms@data)

# Import the EUROSTATS GRID, if not done already
GRID<-readOGR(".", "GRID", use_iconv=TRUE, encoding="UTF-8")
proj4string(GRID)
View(GRID@data)

# Plot the GRID and the wind farms on the same map
mapview(map.types = "OpenStreetMap", WindFarms, viewer.suppress=FALSE)+
mapview(GRID)

# Spatial join between Industries and GRID
require(spatialEco)
require(sp)
pts.poly <- point.in.poly(WindFarms, GRID)
head(pts.poly@data)
summary(pts.poly)
str(pts.poly@data)

# Compute the sum of wind farm in each GRIDCELL
Intersect_Wind_GRID<-as.data.frame(tapply(pts.poly@data$ID, pts.poly@data$CELLCODE, FUN=length))
Intersect_Wind_GRID$CELLCODE <- rownames(Intersect_Wind_GRID)

# Compute the sum of wind turbines in each GRIDCELL
Intersect_Wind_GRID2<-as.data.frame(tapply(pts.poly@data$TurbineCnt, pts.poly@data$CELLCODE, FUN=sum))
Intersect_Wind_GRID2$CELLCODE <- rownames(Intersect_Wind_GRID2)

# Combine and clean these tables
Intersect<-cbind(Intersect_Wind_GRID,Intersect_Wind_GRID2)
names(Intersect)
Intersect<-subset(Intersect,select=c('tapply(pts.poly@data$ID, pts.poly@data$CELLCODE, FUN = length)','tapply(pts.poly@data$TurbineCnt, pts.poly@data$CELLCODE, FUN = sum)','CELLCODE'))
library(data.table)
setnames(Intersect, old = c('tapply(pts.poly@data$ID, pts.poly@data$CELLCODE, FUN = length)','tapply(pts.poly@data$TurbineCnt, pts.poly@data$CELLCODE, FUN = sum)','CELLCODE')
         ,new = c('WindFarmCnt','WindTCnt','CELLCODE'))

View(Intersect)
rm(pts.poly,Intersect_Wind_GRID,Intersect_Wind_GRID2)

# Combine the Intersect table with the GRID attribute table
GRID_frame<-as.data.frame(GRID@data)
Intersect_Wind_GRID <- Intersect[match(GRID_frame$CELLCODE, Intersect$CELLCODE),]
Intersect_Wind_GRID$CELLCODE2<-GRID_frame$CELLCODE
View(Intersect_Wind_GRID)
Intersect_Wind_GRID[is.na(Intersect_Wind_GRID)] <- 0

# Add the previous information into the GRID attribute table
GRID@data$WindFarmCnt<-Intersect_Wind_GRID$WindFarmCnt
GRID@data$WindTCnt<-Intersect_Wind_GRID$WindTCnt
GRID@data$CELLCODE2<-Intersect_Wind_GRID$CELLCODE2
View(GRID@data)

# Check if the order of the joint data matches the order of the GRIDCELLS in the attribute table
GRID@data$Check<-ifelse(GRID@data$CELLCODE==GRID@data$CELLCODE2,"Ok","X")
summary(as.factor(GRID@data$Check))

# The check is fine, remove the extra-columns
names(GRID@data)
GRID@data<-GRID@data[,-c(18,19)]

# Save the updated GRID
names(GRID@data)
proj4string(GRID)
writeOGR(GRID, dsn = getwd(), layer = "Updated_GRID", driver="ESRI Shapefile",overwrite_layer = TRUE)
rm(list=setdiff(ls(), c("GRID","Tourism","Cabins","RoadRail","Industries","WindFarms")))

# 6) Forestry -------------------------------------------------------------

# Metadata INFO: The dataset for the three countries comes from Schulze et al. (2019, Forest Ecology and Management) 
# and is based on a likelihood of production forest. This probability map of production forest is made of different classes: 
# primarily used for production, multiple use forest and primarily used for other purposes e.g. recreation or protection (Schulze et al. 2019). 
# To keep conservative results, we only included the type of forest that is classified as primarily used for production. 

# The raster classes are '0'='Other_No_Use','1'='Multiple_Use','2'='Primarily_production','4'='Unclassified_Use','5'='NoData'
# DATA PRE-PROCESSING steps (on Qgis)
# -the raster was clipped for the Area Of Interest
# -the raster was converted to a shapefile and the CRS was converted to EPSG:3035 - ETRS89 / LAEA Europe - Projected
# -the Forestry shapefile was intersected with the Eurostats GRID and this intersection product was then used for incorporating the forestry attribute for each GRIDCELL

# Inspect the Forestry_Intersect product
proj4string(Forestry_Intersect)
View(Forestry_Intersect@data)
Forestry_Intersect$FID_2 <- 0:57694

# Get the attribute table
frame_Intersect <- data.frame(Forestry_Intersect)
names(frame_Intersect)

# Aggregate and sum the areas
area.in.poly <- aggregate(frame_Intersect[, 'area', drop=FALSE], frame_Intersect[, c('CELLCODE', 'gridcode')], sum)

# Get the total area by zone
area.in.zone <- aggregate(frame_Intersect[, 'area', drop=FALSE], frame_Intersect[, 'CELLCODE', drop=FALSE], sum)
colnames(area.in.zone)[2] <- 'zonearea'

# Merge that to the data
Intersect_Forestry_GRID <- merge(area.in.poly,area.in.zone)

# Check if every GRICELL is made of 100km2 (zonearea=100)
View(Intersect_Forestry_GRID)
summary(Intersect_Forestry_GRID$zonearea)

# Drop intermediate variable
Intersect_Forestry_GRID$zonearea <- NULL

# Reshape the table with a column per class
library(reshape)
Intersect_Forestry_GRID<-cast(Intersect_Forestry_GRID,CELLCODE~gridcode)
Intersect_Forestry_GRID[is.na(Intersect_Forestry_GRID)] <- 0

# Rename the columns according to their definitions in Schulze et al. 2019 
library(data.table)
setnames(Intersect_Forestry_GRID, old = c('0','1','2','4','5'), 
         new = c('Other_No_Use','Multiple_Use','Primarily_production','Unclassified_Use','NoData'))
View(Intersect_Forestry_GRID)

# Create a column that identify the class majoritarily present in the GRIDCELL
Intersect_Forestry_GRID<-(as.data.table(Intersect_Forestry_GRID))
Intersect_Forestry_GRID[, MajClass := colnames(.SD)[max.col(.SD, ties.method="first")], .SDcols = c("Other_No_Use", "Multiple_Use","Primarily_production","Unclassified_Use","NoData")]

# Save the table (if needed)
#write.table(Intersect_Forestry_GRID, "Intersect_Forestry_GRID_area.txt", sep="\t")

rm(area.in.poly,area.in.zone,frame_Intersect,Intersect)
View(GRID@data)

# Combine the Intersect table with the GRID attribute table and take away potential NA's
GRID_frame<-as.data.frame(GRID@data)
Intersect_Forestry_GRID2 <- Intersect_Forestry_GRID[match(GRID_frame$CELLCODE, Intersect_Forestry_GRID$CELLCODE),]
Intersect_Forestry_GRID2$CELLCODE2<-GRID_frame$CELLCODE
View(Intersect_Forestry_GRID2)

summary(as.factor(Intersect_Forestry_GRID2$MajClass))
Intersect_Forestry_GRID2$MajClass[is.na(Intersect_Forestry_GRID2$MajClass)] <- 'NoData'
summary(as.factor(Intersect_Forestry_GRID2$MajClass))

summary(as.factor(is.na(Intersect_Forestry_GRID2$NoData)))
Intersect_Forestry_GRID2$NoData[is.na(Intersect_Forestry_GRID2$NoData)] <- 100
summary(as.factor(is.na(Intersect_Forestry_GRID2$NoData)))

summary(as.factor(is.na(Intersect_Forestry_GRID2)))
Intersect_Forestry_GRID2[is.na(Intersect_Forestry_GRID2)] <- 0
summary(as.factor(is.na(Intersect_Forestry_GRID2)))

# Add the previous information to the GRID
names(Intersect_Forestry_GRID2)
GRID@data$Other_No_Use<-Intersect_Forestry_GRID2$Other_No_Use
GRID@data$Multiple_Use<-Intersect_Forestry_GRID2$Multiple_Use
GRID@data$PProduction<-Intersect_Forestry_GRID2$Primarily_production
GRID@data$Unclass_Use<-Intersect_Forestry_GRID2$Unclassified_Use
GRID@data$NoData<-Intersect_Forestry_GRID2$NoData
GRID@data$MajForest<-Intersect_Forestry_GRID2$MajClass
GRID@data$CELLCODE2<-Intersect_Forestry_GRID2$CELLCODE2
View(GRID@data)

# Check if the order of the joint data matches the order of the GRIDCELLS in the attribute table
GRID@data$Check<-ifelse(GRID@data$CELLCODE==GRID@data$CELLCODE2,"Ok","X")
summary(as.factor(GRID@data$Check))

# The check is fine, remove the extra-columns
names(GRID@data)
GRID@data<-GRID@data[,-c(24,25)]

# Save the updated GRID
names(GRID@data)
proj4string(GRID)
writeOGR(GRID, dsn = getwd(), layer = "Updated_GRID", driver="ESRI Shapefile",overwrite_layer = TRUE)
Forestry<-Intersect_Forestry_GRID2
rm(list=setdiff(ls(), c("GRID","Tourism","Cabins","RoadRail","Industries","WindFarms","Forestry_Intersect")))

# 7) Large mammal predators --------------------------------------------

# Metadata INFO: The dataset for the three countries comes from the official IUCN maps (Kaczensky et al. 2018, EU report)
# See https://ec.europa.eu/environment/nature/conservation/species/carnivores/conservation_status.htm
# It is structured in three different classes: Permanent presence, Sporadic presence and Absent
# and for four different species of large predators: Wold (Canis lupus), Eurasian lynx (Lynx lynx), Brown bear (Ursus arctos) and wolwerine (Gulo gulo)

# The dataset is made of the same GRID system than the EUROSTATS GRID
# After having clipped the data for our study area, and merged (Union) the different predator layers in one on QGIS
# Inspect the Predators GRID
proj4string(Predators)
View(Predators@data)

# Replace NA values by 'absence'
summary(as.factor(is.na(Predators@data)))
Predators@data[is.na(Predators@data)] <- 'Absent'
summary(as.factor(is.na(Predators@data)))

# Check the data
summary(as.factor(Predators@data$Bear))
summary(as.factor(Predators@data$Wolf))
summary(as.factor(Predators@data$Wolverine))
summary(as.factor(Predators@data$Lynx))

# Compare the maps with the ones under https://ec.europa.eu/environment/nature/conservation/species/carnivores/conservation_status.htm
EU_col<-c("#ececec", "#3a45ba", "#3ab1d0")
mapview(map.types = "OpenStreetMap", Predators, zcol='Bear',legend = TRUE,col.regions = EU_col)
mapview(map.types = "OpenStreetMap", Predators, zcol='Wolf',legend = TRUE,col.regions = EU_col)
mapview(map.types = "OpenStreetMap", Predators, zcol='Lynx',legend = TRUE,col.regions = EU_col)
mapview(map.types = "OpenStreetMap", Predators, zcol='Wolverine',legend = TRUE,col.regions = EU_col)
# The dataset is the same than the one provided in the EU report

# Add new variables to the GRID
Predators@data$PPLynx<-ifelse(Predators@data$Lynx=="Permanent",1,0)
Predators@data$PPBear<-ifelse(Predators@data$Bear=="Permanent",1,0)
Predators@data$PPWolf<-ifelse(Predators@data$Wolf=="Permanent",1,0)
Predators@data$PPWolv<-ifelse(Predators@data$Wolverine=="Permanent",1,0)
Predators@data$PP_All<-with(Predators@data,PPLynx+PPBear+PPWolv+PPWolf)

# Import the EUROSTATS GRID, if not done already
GRID<-readOGR(".", "GRID", use_iconv=TRUE, encoding="UTF-8")
proj4string(GRID)
View(GRID@data)

# Combine the predators table with the GRID attribute table
GRID_frame<-as.data.frame(GRID@data)
Predators_frame<-as.data.frame(Predators@data)
Predators_frame <- Predators_frame[match(GRID_frame$CELLCODE, Predators_frame$CELLCODE),]
Predators_frame$CELLCODE2<-GRID_frame$CELLCODE
View(Predators_frame)
summary(as.factor(is.na(Predators_frame)))

# Add the previous information into the GRID attribute table
names(Predators_frame)
GRID@data$Bear<-Predators_frame$Bear
GRID@data$Lynx<-Predators_frame$Lynx
GRID@data$Wolf<-Predators_frame$Wolf
GRID@data$Wolv<-Predators_frame$Wolverine
GRID@data$CntPred<-Predators_frame$PP_All
GRID@data$CELLCODE2<-Predators_frame$CELLCODE
View(GRID@data)

# Check if the order of the joint data matches the order of the GRIDCELLS in the attribute table
GRID@data$Check<-ifelse(GRID@data$CELLCODE==GRID@data$CELLCODE2,"Ok","X")
summary(as.factor(GRID@data$Check))

# The check is fine, remove the extra-columns
names(GRID@data)
GRID@data<-GRID@data[,-c(29,30)]

# Save the updated GRID
names(GRID@data)
proj4string(GRID)
writeOGR(GRID, dsn = getwd(), layer = "Updated_GRID", driver="ESRI Shapefile",overwrite_layer = TRUE)
rm(list=setdiff(ls(), c("GRID","Tourism","Cabins","RoadRail","Industries","WindFarms","Forestry_Intersect","Predators")))
save.image("Suppl_Data_Updated.RData")


# 8) Near-surface temperature analysis  ---------------------------------

# Metadata INFO: The dataset for the three countries comes from Harris et al. (2014, International Journal of Climatology) 
# See https://crudata.uea.ac.uk/cru/data/hrg/

# DATA PRE-PROCESSING steps (on Qgis and R)
# -The netcdfiles were converted into rasters (tiff files) for every month, every year from 1959 to 2018 (on R)
# -Once converted into tiff files, the annual average temperatures were computed (on Qgis)
# -Once annual average temperatures were computed, the values were extracted for every gridcell via zonal statistics (on Qgis)

# Prepare the temperature data for further statistical computation

library(reshape)
Temp.data<-melt(Temperature,id=c("CELLCODE"))
names(Temp.data)
Temp.data$Year <- substr(Temp.data$variable, 14, 17)
Temp.data$AnnualAvgTemp <- Temp.data$value
head(Temp.data)

Temp.data<-Temp.data[,-c(2,3)]
Temp.data$Year<-as.integer(Temp.data$Year)
str(Temp.data)
nrow(Temp.data)/60 # That is the total number of gridcells in our study area
Temp.data<-na.omit(Temp.data) # But some of these areas don't have any climate data - because it is at sea (out of the CRU dataset)
nrow(Temp.data)/60 #They need to be taken away before computing the models


# 8a) Example of lm and qlm with two subsets ------------------------------


Subset1<-Temp.data[Temp.data$CELLCODE=="10kmE500N511",]

norm.fit<-function(x) {
  mu <- mean(x)
  sigma <- sd(x)
  expected <- function(y) dnorm(y, mu, sigma)
  h <- hist(x, plot=F)
  ylim <- range(0, h$density, dnorm(mu, mu, sigma))
  hist(x, freq=F, ylim=ylim)
  curve(expected, h$breaks[1], h$breaks[length(h$breaks)], add=T, col="red")
}

# Perform the linear regression model and look at the summary of the model
Subset1$Time<-1:60
m<-lm(AnnualAvgTemp~Time,data=Subset1)
summary(m)
# Rsquare is low but there is a significant increasing trend over time

# Do the residuals show a normal distribution?
shapiro.test(m$resid)
norm.fit(m$residuals)
# Normal distribution

# Are the residuals auto-correlated?
n = length(m$resid) 
mod = lm(m$res[-n] ~ m$res[-1]) 
summary(mod)
acf(m$res)
# No autocorrelation

# Compute the rate of temperature change over the 60 years according to this model
summary(m)$coefficients[2,1]*60
#1.93 degree Celsius increase modelled for this period for this subset

# Perform the quadratic model and look at the summary of the model
Subset1$Time2 <- Subset1$Time^2
qm <-lm(AnnualAvgTemp ~ Time + Time2,data=Subset1)
summary(qm)
# The Rsquare is slightly increased and the quadratic term has a significant effect on the response variable

# Do the residuals show a normal distribution?
shapiro.test(qm$resid)
norm.fit(qm$residuals)
# Normal distribution

# Are the residuals auto-correlated?
n = length(qm$resid) 
mod = lm(qm$res[-n] ~ qm$res[-1]) 
summary(mod)
acf(qm$res)
# No autocorrelation

# Compute the rate of temperature change in the middle of 60-years period according to this model (in 1988 = year 30)
(summary(qm)$coefficients[2,1]+(2*summary(qm)$coefficients[3,1]*30))*60
#1.87 degree Celsius increase modelled for this period for this subset

# Let's plot the trends
plot(Subset1$Time, Subset1$AnnualAvgTemp, pch=16, ylab = "Temperature ", cex.lab = 1.3, col = "red",
     xlab="Time  \n 60 years (1959 to 2018)",
     main="Subset 1 \n GRIDCELL 10kmE500N511",
     sub="Significant trend lm & qlm")

# Add the modelled linear regression line
abline(m, col = "blue", lwd = 3)
# Predict the modelled temperatures over time according to the quadratic model
timevalues <- seq(0, 60, 0.1)
predictedcounts <- predict(qm,list(Time=timevalues, Time2=timevalues^2))
View(predictedcounts)

# Add the modelled line from the quadratic model
lines(timevalues, predictedcounts, col = "darkgreen", lwd = 3)

# Which of the two models appears the fittest?
anova(m,qm)
#Based on an F test using anova, the quadratic model fits better the temperature trend than the simple linear regression for this particular subset

# Let's do the same with another subset
Subset2<-Temp.data[Temp.data$CELLCODE=="10kmE493N479",]

# Perform the linear regression model and look at the summary of the model
Subset2$Time<-1:60
m2<-lm(AnnualAvgTemp~Time,data=Subset2)
summary(m2)
# Rsquare is low but there is a significant increasing trend over time

# Do the residuals show a normal distribution?
shapiro.test(m2$resid)
norm.fit(m2$residuals)
# Normal distribution

# Are the residuals auto-correlated?
n = length(m2$resid)
mod = lm(m2$res[-n] ~ m2$res[-1]) 
summary(mod)
acf(m2$res)
# No autocorrelation

# Compute the rate of temperature change over the 60 years according to this model
summary(m2)$coefficients[2,1]*60
#1.91 degree Celsius increase modelled for this period for this subset

# Perform the quadratic model and look at the summary of the model
Subset2$Time2 <- Subset2$Time^2
qm2 <-lm(AnnualAvgTemp ~ Time + Time2,data=Subset2)
summary(qm2)
# The Rsquare is slightly increased but the quadratic term doesn't show a significant effect on the response variable

# Do the residuals show a normal distribution?
shapiro.test(qm2$resid)
norm.fit(qm2$residuals)
# Normal distribution

# Are the residuals auto-correlated?
n = length(qm2$resid) 
mod = lm(qm2$res[-n] ~ qm2$res[-1]) 
summary(mod)
acf(qm2$res)
# No autocorrelation

# Compute the rate of temperature change in the middle of 60-years period according to this model (in 1988 = year 30)
(summary(qm2)$coefficients[2,1]+(2*summary(qm2)$coefficients[3,1]*30))*60
#1.86 degree Celsius increase modelled for this period for this subset

# Let's plot the trends
plot(Subset2$Time, Subset2$AnnualAvgTemp, pch=16, ylab = "Temperature ", cex.lab = 1.3, col = "red",
     xlab="Time  \n 60 years (1959 to 2018)",
     main="Subset 2 \n GRIDCELL 10kmE493N479",
     sub="Significant trend lm, but not qlm")

# Add the modelled linear regression line
abline(m2, col = "blue", lwd = 3)
# Predict the modelled temperatures over time according to the quadratic model
predictedcounts2 <- predict(qm2,list(Time=timevalues, Time2=timevalues^2))
View(predictedcounts2)

# Add the modelled line from the quadratic model
lines(timevalues, predictedcounts2, col = "darkgreen", lwd = 3)

# Which of the two models appears the fittest?
anova(m2,qm2)
#Based on an F test using anova, the quadratic model is not a better fit than the simple linear regression for this particular subset

# 8b) Temperature change with linear & quadratic models --------

rm(Subset1,Subset2,m,m2,qm,qm2,timevalues,predictedcounts,predictedcounts2,mod,n)

# Create matrixes to save the results of the models for every gridcell
CELLCODE<-unique(Temp.data$CELLCODE)
lm.table<-matrix(nrow=5638,ncol=4,dimnames=list(CELLCODE,c("Est_lm","SE_lm","Tval_lm","Pval_lm")))
qlm.table1<-matrix(nrow=5638,ncol=4,dimnames=list(CELLCODE,c("Est1_qlm","SE1_qlm","Tval1_qlm","Pval1_qlm")))
qlm.table2<-matrix(nrow=5638,ncol=4,dimnames=list(CELLCODE,c("Est2_qlm","SE2_qlm","Tval2_qlm","Pval2_qlm")))
shapiro.lm.table<-matrix(nrow=5638,ncol=1,dimnames=list(CELLCODE,c("Pval_lm_Sres")))
shapiro.qlm.table<-matrix(nrow=5638,ncol=1,dimnames=list(CELLCODE,c("Pval_qlm_Sres")))
autocorr.lm.table<-matrix(nrow=5638,ncol=1,dimnames=list(CELLCODE,c("Pval_lm_autocorr")))
autocorr.qlm.table<-matrix(nrow=5638,ncol=1,dimnames=list(CELLCODE,c("Pval_qlm_autocorr")))
anova.table<-matrix(nrow=5638,ncol=1,dimnames=list(CELLCODE,c("Pval_model")))

# Below is the loop that will run linear regression models and quadratic models for temperature over time for every gridcell
# And report it in a table, along with a shapiro-wilk test result and autocorrelation test result of the residuals
# There is also a summary of anova  performed between the classic linear model and the quadratic model to test which model is the fittest for every gridcell
# The loop takes a few minutes to run

for (i in 1:length(CELLCODE)){
  temp.subset <- Temp.data[Temp.data$CELLCODE==CELLCODE[i],]
  temp.subset$Time<-1:60
  temp.subset$Time2 <- temp.subset$Time^2
  m<-lm(AnnualAvgTemp~Time,data=temp.subset)
  lm.table[i,]<-summary(m)$coefficients[2,]
  qm<-lm(AnnualAvgTemp~Time + Time2,data=temp.subset)
  qlm.table1[i,]<-summary(qm)$coefficients[2,]
  qlm.table2[i,]<-summary(qm)$coefficients[3,]
  a<-anova(m,qm)
  anova.table[i,]<-a[2,6]
  s.t1<-shapiro.test(m$resid)
  s.t2<-shapiro.test(qm$resid)
  shapiro.lm.table[i,]<-s.t1$p.value
  shapiro.qlm.table[i,]<-s.t2$p.value
  n1 = length(m$resid)
  corr.test1 = lm(m$res[-n1] ~ m$res[-1])
  autocorr.lm.table[i,]<-summary(corr.test1)$coefficients[2,4]
  n2 = length(qm$resid)
  corr.test2 = lm(qm$res[-n2] ~ qm$res[-1])
  autocorr.qlm.table[i,]<-summary(corr.test2)$coefficients[2,4]
}

# Summarise the results in one table
temp.lm.qlm<-cbind(as.character(CELLCODE),lm.table,qlm.table1,qlm.table2,shapiro.lm.table,shapiro.qlm.table,autocorr.lm.table,autocorr.qlm.table,anova.table)
temp.lm.qlm<-as.data.frame(temp.lm.qlm)
rm(lm.table,qlm.table1,qlm.table2,shapiro.lm.table,shapiro.qlm.table,autocorr.lm.table,autocorr.qlm.table,anova.table,a,corr.test1,corr.test2,m,qm,s.t1,s.t2,temp.subset,i,n1,n2)

# Look into the results of the linear regression models
str(temp.lm.qlm$Pval_lm)
temp.lm.qlm$Pval_lm<-as.numeric(as.character(temp.lm.qlm$Pval_lm))
temp.lm.qlm$lm_trend<-ifelse(temp.lm.qlm$Pval_lm >= 0.05,'Lm_not_signif','Lm_signif')
summary(as.factor(temp.lm.qlm$lm_trend))
temp.lm.qlm$Pval_lm_Sres<-as.numeric(as.character(temp.lm.qlm$Pval_lm_Sres))
temp.lm.qlm$normal_res<-ifelse(temp.lm.qlm$Pval_lm_Sres >= 0.05,'Lm_res_normal','Lm_res_not_normal')
summary(as.factor(temp.lm.qlm$normal_res))
temp.lm.qlm$Pval_lm_autocorr<-as.numeric(as.character(temp.lm.qlm$Pval_lm_autocorr))
temp.lm.qlm$autocorr_res<-ifelse(temp.lm.qlm$Pval_lm_autocorr >= 0.05,'Lm_res_not_autocorr','Lm_res_autocorr')
summary(as.factor(temp.lm.qlm$autocorr_res))

# Look into the results of the quadratic models
temp.lm.qlm$Pval_qlm<-as.numeric(as.character(temp.lm.qlm$Pval2_qlm))
temp.lm.qlm$qlm_trend<-ifelse(temp.lm.qlm$Pval_qlm >= 0.05,'Qlm_not_signif','Qlm_signif')
summary(as.factor(temp.lm.qlm$qlm_trend))
temp.lm.qlm$Pval_qlm_Sres<-as.numeric(as.character(temp.lm.qlm$Pval_qlm_Sres))
temp.lm.qlm$normal_res2<-ifelse(temp.lm.qlm$Pval_qlm_Sres >= 0.05,'Qlm_res_normal','Qlm_res_not_normal')
summary(as.factor(temp.lm.qlm$normal_res2))
temp.lm.qlm$Pval_qlm_autocorr<-as.numeric(as.character(temp.lm.qlm$Pval_qlm_autocorr))
temp.lm.qlm$autocorr_res2<-ifelse(temp.lm.qlm$Pval_qlm_autocorr >= 0.05,'Qlm_res_not_autocorr','Qlm_res_autocorr')
summary(as.factor(temp.lm.qlm$autocorr_res2))

# Which model appears to be the fittest for every gridcell?
temp.lm.qlm$Pval_model<-as.numeric(as.character(temp.lm.qlm$Pval_model))
temp.lm.qlm$Whichmodel<-ifelse(temp.lm.qlm$Pval_model >= 0.05,'lm','qlm')
summary(as.factor(temp.lm.qlm$Whichmodel))

# Compute the estimated temperature change according to the linear regression model over the whole period (60 years)
temp.lm.qlm$Est_lm<-as.numeric(as.character(temp.lm.qlm$Est_lm))
temp.lm.qlm$tempchange_lm<-temp.lm.qlm$Est_lm*60

# Compute the estimated temperature change according to the quadratic model in the middle of the 60 period: in 1988
temp.lm.qlm$Est1_qlm<-as.numeric(as.character(temp.lm.qlm$Est1_qlm))
temp.lm.qlm$Est2_qlm<-as.numeric(as.character(temp.lm.qlm$Est2_qlm))
temp.lm.qlm$tempchange1988_qlm<-(temp.lm.qlm$Est1_qlm+(2*temp.lm.qlm$Est2_qlm*30))*60
names(temp.lm.qlm)[names(temp.lm.qlm) == 'V1'] <- 'CELLCODE'

# Estimated Temperature change that is conditional, depending on whether lm or qlm is a better fitting model
temp.lm.qlm$tempchange_lmqlm<-ifelse(temp.lm.qlm$Whichmodel=='lm',temp.lm.qlm$tempchange_lm,temp.lm.qlm$tempchange1988_qlm)

# Restructure the rest of the dataset into numeric values
str(temp.lm.qlm)
temp.lm.qlm$SE_lm<-as.numeric(as.character(temp.lm.qlm$SE_lm))
temp.lm.qlm$Tval_lm<-as.numeric(as.character(temp.lm.qlm$Tval_lm))
temp.lm.qlm$SE1_qlm<-as.numeric(as.character(temp.lm.qlm$SE1_qlm))
temp.lm.qlm$Tval1_qlm<-as.numeric(as.character(temp.lm.qlm$Tval1_qlm))
temp.lm.qlm$Pval1_qlm<-as.numeric(as.character(temp.lm.qlm$Pval1_qlm))
temp.lm.qlm$SE2_qlm<-as.numeric(as.character(temp.lm.qlm$SE2_qlm))
temp.lm.qlm$Tval2_qlm<-as.numeric(as.character(temp.lm.qlm$Tval2_qlm))
temp.lm.qlm$Pval2_qlm<-as.numeric(as.character(temp.lm.qlm$Pval2_qlm))
str(temp.lm.qlm)

# 8c) Temperature change with Theil-Sen models ----------------------------

# Together with Mann-Kendall test, the Theil-Sen model are non-parametric tests used for modelling climate trends, as they are seen more robust regarding outliers
# For more explanations, see for example: https://climatedataguide.ucar.edu/climate-data-tools-and-analysis/trend-analysis for basic explanations

library(Kendall)
library(mblm)

# Create matrixes to save the results of the models
MK.tau.table<-matrix(nrow=5638,ncol=1,dimnames=list(CELLCODE,c("MK_Tau")))
MK.p.table<-matrix(nrow=5638,ncol=1,dimnames=list(CELLCODE,c("MK_Pval")))
mblm.table<-matrix(nrow=5638,ncol=4,dimnames=list(CELLCODE,c("Slope_mblm","madval","Vval","Pval_mlbm")))
shapiro.mblm.table<-matrix(nrow=5638,ncol=1,dimnames=list(CELLCODE,c("Pval_mblm_Sres")))
autocorr.mblm.table<-matrix(nrow=5638,ncol=1,dimnames=list(CELLCODE,c("Pval_mblm_autocorr")))

# Below is the loop that will run the Mann-Kendall tests and Theil-Sen models for temperature over time for every gridcell
# And report it in a table, along with a shapiro-wilk test result and autocorrelation test result of the residuals
# The loop takes a few minutes to run
for (i in 1:length(CELLCODE)){ 
  temp.subset <- Temp.data[Temp.data$CELLCODE==CELLCODE[i],]
  temp.subset$Time<-1:60
  TheilSen.m<-mblm(AnnualAvgTemp~Time,data=temp.subset)
  mblm.table[i,]<-summary(TheilSen.m)$coefficients[2,]
  MK<-MannKendall(temp.subset$AnnualAvgTemp)
  MK.tau.table[i,]<-MK$tau
  MK.p.table[i,]<-MK$sl
  s.t<-shapiro.test(TheilSen.m$resid)
  shapiro.mblm.table[i,]<-s.t$p.value
  n = length(TheilSen.m$resid)
  corr.test = lm(TheilSen.m$res[-n] ~ TheilSen.m$res[-1])
  autocorr.mblm.table[i,]<-summary(corr.test)$coefficients[2,4]
}

# Summarise the results in one table
temp.mblm<-cbind(as.character(CELLCODE),MK.tau.table,MK.p.table,mblm.table,shapiro.mblm.table,autocorr.mblm.table)
temp.mblm<-as.data.frame(temp.mblm)
names(temp.mblm)
names(temp.mblm)[names(temp.mblm) == 'V1'] <- 'CELLCODE'
head(temp.mblm)
rm(MK.tau.table,MK.p.table,mblm.table,shapiro.mblm.table,autocorr.mblm.table,temp.subset,TheilSen.m,MK,s.t,n,corr.test,i)

# Look into the results
temp.mblm$MK_Pval<-as.numeric(as.character(temp.mblm$MK_Pval))
temp.mblm$MK_trend<-ifelse(temp.mblm$MK_Pval >= 0.05,'No_Mann-Kendall_trend','Mann-Kendall_trend')
summary(as.factor(temp.mblm$MK_trend))
temp.mblm$Pval_mlbm<-as.numeric(as.character(temp.mblm$Pval_mlbm))
temp.mblm$TheilSenTrend<-ifelse(temp.mblm$Pval_mlbm >= 0.05,'TheilSen_not_signif','TheilSen_signif')
summary(as.factor(temp.mblm$TheilSenTrend))
temp.mblm$Pval_mblm_Sres<-as.numeric(as.character(temp.mblm$Pval_mblm_Sres))
temp.mblm$normal_res3<-ifelse(temp.mblm$Pval_mblm_Sres >= 0.05,'TheilSen_res_normal','TheilSen_res_not_normal')
summary(as.factor(temp.mblm$normal_res3))
temp.mblm$Pval_mblm_autocorr<-as.numeric(as.character(temp.mblm$Pval_mblm_autocorr))
temp.mblm$autocorr_res3<-ifelse(temp.mblm$Pval_mblm_autocorr >= 0.05,'TheilSen_res_not_autocorr','TheilSen_res_autocorr')
summary(as.factor(temp.mblm$autocorr_res3))

# Compute the estimated temperature change according to the Theil-Sen model over the whole period (60 years)
temp.mblm$Slope_mblm<-as.numeric(as.character(temp.mblm$Slope_mblm))
temp.mblm$tempchange_mblm<-temp.mblm$Slope_mblm*60
View(temp.mblm)
#The estimated temperature change suggests an even stronger increasing rate over time with the Theil-Sen estimator than with the classic lm

# Restructure the rest of the dataset into numeric values
str(temp.mblm)
temp.mblm$MK_Tau<-as.numeric(as.character(temp.mblm$MK_Tau))
temp.mblm$madval<-as.numeric(as.character(temp.mblm$madval))
temp.mblm$Vval<-as.numeric(as.character(temp.mblm$Vval))
str(temp.mblm)

# 8d) Simple computation of temperature trends (without statistical model) ----------------------------

# Divide the 60-year period into two
Temp.data$Period<-ifelse(Temp.data$Year>="1989","Late30","Early30")
Temp.data$Period<-as.factor(Temp.data$Period)
summary(Temp.data$Period)

# Create a matrix to save the results of the models
temp.trend<-matrix(nrow=5638,ncol=3,dimnames=list(CELLCODE,c("AvgTempEarly30","AvgTempLate30","TempTrend")))

# This loop below will average the temperatures for the two 30-years periods and then compute a substraction between these two averages
for (i in 1:length(CELLCODE)){ 
  temp.subset <- Temp.data[Temp.data$CELLCODE==CELLCODE[i],]
  temp.subset.early <- temp.subset[temp.subset$Period=="Early30",]
  temp.subset.late<- temp.subset[temp.subset$Period=="Late30",]
  temp.trend[i,1]<-mean(temp.subset.early$AnnualAvgTemp)
  temp.trend[i,2]<-mean(temp.subset.late$AnnualAvgTemp)
  temp.trend[i,3]<-temp.trend[i,2]-temp.trend[i,1]
}

# Summarise the results in one table
temp.trend<-cbind(as.character(CELLCODE),temp.trend)
temp.trend<-as.data.frame(temp.trend)
names(temp.trend)
names(temp.trend)[names(temp.trend) == 'V1'] <- 'CELLCODE'
temp.trend$AvgTempEarly30<-as.numeric(as.character(temp.trend$AvgTempEarly30))
temp.trend$AvgTempLate30<-as.numeric(as.character(temp.trend$AvgTempLate30))
temp.trend$TempTrend<-as.numeric(as.character(temp.trend$TempTrend))
rm(temp.subset,temp.subset.early,temp.subset.late,CELLCODE,i)

# 8e) Incorporate the temperature models and trends into the GRID shapefile ----------------------------------

# Merge all the temperature models and trends into one table
Temp.dataset.toGRID<-cbind(temp.lm.qlm,temp.mblm,temp.trend)
str(Temp.dataset.toGRID)
names(Temp.dataset.toGRID)

# Check if they all follow the same order, regarding gridcell numbers
Temp.dataset.toGRID[1,1]
Temp.dataset.toGRID[1,30]
Temp.dataset.toGRID[1,44]
Temp.dataset.toGRID$Check1<-ifelse(Temp.dataset.toGRID[,1]==Temp.dataset.toGRID[,30],"Ok","X")
summary(as.factor(Temp.dataset.toGRID$Check1))
Temp.dataset.toGRID$Check2<-ifelse(Temp.dataset.toGRID[,30]==Temp.dataset.toGRID[,44],"Ok","X")
summary(as.factor(Temp.dataset.toGRID$Check2))
head(Temp.dataset.toGRID)
#Everything looks good so we can take away some unnecessary columns at this stage

Temp.dataset.toGRID<-Temp.dataset.toGRID[,-c(30,44,48,49)]
names(Temp.dataset.toGRID)

# Import the EUROSTATS GRID, if not done already
GRID<-readOGR(".", "GRID", use_iconv=TRUE, encoding="UTF-8")
proj4string(GRID)
View(GRID@data)

GRID_frame<-as.data.frame(GRID@data)
str(GRID_frame)

# Combine the temperature tabke with the GRID attribute table and check the NA's at sea
Intersect_temp_GRID <- Temp.dataset.toGRID[match(GRID_frame$CELLCODE, Temp.dataset.toGRID$CELLCODE),]
View(Intersect_temp_GRID)
names(Intersect_temp_GRID)
summary(as.factor(is.na(Intersect_temp_GRID$CELLCODE)))
names(Intersect_temp_GRID)[1]<- 'CELLCODE2'
names(Intersect_temp_GRID)

# Since this is a big table containing a lot of supplementary information, a new GRID shapefile will be produced only for Temperature trends
# Which will not contain any information about the land-uses or predators

# Select the columns to keep in the GRID + combine the temperature table to it
names(GRID@data)
GRID@data<-GRID@data[,c(1:9)]
names(GRID@data)
GRID@data<-cbind(GRID@data,Intersect_temp_GRID)
names(GRID@data)

# Check if the order of the joint data matches the order of the GRIDCELLS in the attribute table
GRID@data$Check<-ifelse(GRID@data$CELLCODE==GRID@data$CELLCODE2,"Ok","X")
summary(as.factor(GRID@data$Check))

# The NA's are for the gridcells where there is no temperature data (over the sea)
View(GRID@data)
names(GRID@data)
GRID@data<-GRID@data[,-c(10,55)]
names(GRID@data)
str(GRID@data)

# Save the updated GRID
proj4string(GRID)
writeOGR(GRID, dsn = getwd(), layer = "GRID_temp_analysis", driver="ESRI Shapefile",overwrite_layer = TRUE)
rm(list=setdiff(ls(), c("GRID","Temperature","Temp.data","Temp.dataset.toGRID")))
save.image("Suppl_TempData_Updated.RData")
